# Supplementary material for: Mechanical properties of rubble pile asteroids (Dimorphos, Itokawa, Ryugu, and Bennu) through surface boulder morphological analysis
Source: Nat Commun. 2024 Jul 30;15:6203. doi: 10.1038/s41467-024-50147-w (PMC11289397; doi:10.1038/s41467-024-50147-w)
Supplement: Supplementary file 3 — Source Data [file 41467_2024_50147_MOESM3_ESM.xlsx]

## Sheet: Fig01
Figure_01
	No graphical data, images only

## Sheet: Fig02
Figure_02
	No graphical data, images only

## Sheet: Fig03
Figure_03
	Roundness values of all boulders
	Dimorphos	Itokawa	Ryugu	Bennu
	0.573	0.43	0.661	0.528
	0.415	0.61	0.567	0.372
	0.507	0.478	0.603	0.553
	0.556	0.718	0.606	0.597
	0.614	0.577	0.503	0.549
	0.612	0.543	0.496	0.624
	0.325	0.61	0.494	0.666
	0.519	0.326	0.592	0.55
	0.412	0.608	0.614	0.672
	0.534	0.6	0.585	0.529
	0.618	0.451	0.487	0.477
	0.63	0.583	0.545	0.746
	0.611	0.715	0.534	0.751
	0.502	0.686	0.512	0.524
	0.541	0.561	0.542	0.472
	0.556	0.434	0.666	0.624
	0.502	0.444	0.418	0.446
	0.468	0.622	0.447	0.56
	0.388	0.553	0.409	0.556
	0.414	0.444	0.467	0.495
	0.515	0.573	0.305	0.698
	0.414	0.505	0.548	0.447
	0.3	0.572	0.356	0.625
	0.207	0.569	0.482	0.441
	0.586	0.682	0.468	0.536
	0.477	0.263	0.694	0.546
	0.511	0.563	0.466	0.624
	0.694	0.455	0.758	0.598
	0.463	0.458	0.527	0.336
	0.452	0.683	0.59	0.534
	0.401	0.456	0.584	0.389
	0.42	0.591	0.62	0.55
	0.516	0.712	0.618	0.64
	0.516	0.77	0.614	0.556
		0.55	0.586	0.478
		0.722	0.478	0.639
		0.471	0.554	0.549
		0.621	0.656	0.646
		0.533	0.699	0.594
		0.715	0.607	0.375
		0.619	0.477	0.399
		0.587	0.484	0.288
		0.555	0.372	0.463
		0.569	0.581	0.523
		0.58	0.628	0.566
		0.528	0.438	0.501
		0.446	0.513	0.429
		0.75	0.342	0.55
		0.626	0.707	0.492
		0.665	0.676	0.689
		0.445	0.396	0.65
		0.463	0.452	0.431
		0.591	0.394	0.623
		0.494	0.373	0.548
		0.672	0.763	0.564
		0.651	0.629	0.524
		0.459	0.363	0.617
		0.416	0.46	0.395
		0.622	0.591	0.369
		0.423	0.626	0.376
		0.434	0.41	0.6
		0.563	0.405	0.551
		0.494	0.451	0.772
		0.607	0.662	0.524
		0.638	0.532	0.556
		0.682	0.464	0.434
		0.371	0.544	0.337
		0.746	0.516	0.476
		0.509	0.544	0.666
		0.601	0.64	0.517
		0.611	0.688	0.44
		0.652	0.526	0.563
		0.723	0.679	0.312
		0.692	0.679	0.5
		0.646	0.518	0.553
		0.6	0.539	0.498
		0.447	0.47	0.479
		0.523	0.504	0.582
		0.588	0.47	0.712
		0.593	0.467	0.402
		0.497	0.599	0.646
		0.608	0.539	0.518
		0.626	0.747	0.553
		0.522	0.639	0.414
		0.618	0.544	0.419
		0.475	0.661	0.442
		0.526	0.684	0.678
		0.594	0.486	0.556
		0.518	0.552	0.518
		0.521	0.531	0.532
		0.449	0.65	0.383
		0.528	0.413	0.49
		0.439	0.586	0.487
		0.443	0.409	0.686
		0.677	0.579	0.303
		0.496	0.521	0.464
		0.487	0.445	0.386
		0.467	0.474	0.292
		0.665	0.469	0.561
		0.442	0.705	0.396
		0.633	0.538	0.606
		0.477	0.545	0.563
		0.68	0.503	0.531
		0.495	0.539	0.405
		0.528	0.692	0.486
		0.487	0.567	0.531
		0.444	0.42	0.612
		0.479	0.574	0.425
		0.358	0.681	0.52
		0.418	0.513	0.324
		0.413	0.656	0.369
		0.449	0.472	0.439
		0.255	0.64	0.624
		0.614	0.624	0.33
		0.739	0.672	0.436
		0.715	0.458	0.546
		0.584	0.37	0.323
		0.695	0.729	0.39
		0.595	0.498	0.582
		0.524	0.611	0.418
		0.628	0.759	0.49
		0.454	0.753	0.503
		0.544	0.628	0.419
		0.612	0.586	0.479
		0.591	0.413	0.551
		0.559	0.456	0.49
		0.453	0.474	0.63
		0.512	0.69	0.515
		0.522	0.565	0.762
		0.604	0.64	0.477
		0.502	0.504	0.531
		0.562	0.573	0.506
		0.598	0.46	0.395
		0.415	0.55	0.44
		0.501	0.639	0.517
		0.485	0.557	0.779
		0.545	0.628	0.607
		0.486	0.446	0.538
		0.674	0.564	0.532
		0.629	0.628	0.628
		0.659	0.63	0.54
		0.604	0.611	0.45
		0.464	0.418	0.473
		0.491	0.63	0.638
		0.456	0.581	0.625
		0.448	0.563	0.488
		0.456	0.567	0.553
		0.621	0.662	0.391
		0.571	0.511	0.57
		0.45	0.513	0.359
		0.563	0.616	0.633
		0.689	0.64	0.407
		0.633	0.79	0.576
		0.573	0.618	0.596
		0.393	0.345	0.283
		0.509	0.49	0.356
		0.488	0.345	0.454
		0.479	0.279	0.394
		0.41	0.731	0.569
		0.562	0.684	0.39
		0.723	0.388	0.61
		0.509	0.515	0.552
		0.423	0.662	0.61
		0.471	0.495	0.517
		0.439	0.422	0.407
		0.506	0.61	0.643
		0.684	0.383	0.475
		0.347	0.623	0.568
		0.602	0.721	0.643
		0.713	0.624	0.392
		0.413	0.439	0.476
		0.441	0.635	0.528
		0.582	0.524	0.481
		0.464	0.503	0.591
		0.411	0.574	0.543
		0.47	0.586	0.445
		0.522	0.622	0.553
		0.564	0.77	0.546
		0.389	0.613	0.458
		0.346	0.616	0.656
		0.356	0.423	0.491
		0.45	0.517	0.568
		0.394	0.565	0.512
		0.463	0.545	0.601
		0.541	0.462	0.577
		0.432	0.585	0.587
		0.375	0.511	0.481
		0.316	0.577	0.476
		0.452	0.465	0.571
		0.416	0.515	0.67
		0.624	0.512	0.508
		0.617	0.42	0.65
		0.452	0.622	0.549
		0.455	0.72	0.313
		0.501	0.554	0.518
		0.706	0.314	0.668
		0.644	0.513	0.505
		0.466	0.735	0.548
		0.474	0.645	0.529
		0.478	0.76	0.477
		0.569	0.497	0.53
		0.445	0.641	0.464
		0.548	0.393	0.567
		0.421	0.656	0.64
		0.442	0.496	0.472
		0.74	0.586	0.662
		0.496	0.198	0.337
		0.544	0.494	0.627
		0.419	0.378	0.552
		0.527	0.556	0.59
		0.653	0.648	0.474
		0.613	0.473	0.442
		0.567	0.451	0.561
		0.402	0.378	0.744
		0.505	0.41	0.734
		0.54	0.515	0.349
		0.406	0.463	0.507
		0.607	0.522	0.616
		0.512	0.583	0.489
		0.645	0.716	0.585
		0.464	0.582	0.453
		0.453	0.541	0.567
		0.488	0.803	0.671
		0.656	0.501	0.601
		0.512	0.583	0.497
		0.455	0.62	0.394
		0.561	0.694	0.482
		0.645	0.555	0.567
		0.561	0.662	0.595
		0.727	0.548	0.408
			0.565	0.508
			0.547	0.643
			0.767	0.498
			0.644	0.391
			0.582	0.479
			0.515	0.605
			0.434	0.52
			0.475	0.464
			0.552	0.669
			0.438	0.637
			0.685	0.441
			0.58	0.591
			0.688	0.39
			0.457	0.671
			0.45	0.417
			0.714	0.533
			0.356	0.657
			0.507	0.699
			0.603	0.324
			0.517	0.554
			0.501	0.459
			0.656	0.582
			0.667	0.32
			0.548	0.668
			0.577	0.44
			0.705	0.576
			0.467	0.563
			0.716	0.531
			0.656	0.507
			0.666	0.415
			0.616	0.553
			0.676	0.498
			0.652	0.387
			0.565	0.435
			0.768	0.705
			0.368	0.687
			0.713	0.421
				0.424
				0.442
				0.39
				0.335
				0.363
				0.655
				0.424
				0.401
				0.677
				0.561
				0.693
				0.441
				0.416
				0.543
				0.414
				0.54
				0.566
				0.459
				0.607
				0.589
				0.672
				0.509
				0.496
				0.654
				0.58
				0.591
				0.561
				0.533
				0.527
				0.31
				0.693
				0.587
				0.539
				0.403
				0.585
				0.573
				0.516
				0.587
				0.641
				0.658
				0.483
				0.422
				0.464
				0.397
				0.46
				0.512
				0.617
				0.618
				0.643
				0.365
				0.524
				0.458
				0.443
				0.422
				0.531
				0.546
				0.443
				0.591
				0.574
				0.559
				0.476
				0.534
				0.564
				0.533
				0.618
				0.546
				0.475
				0.416
				0.5
				0.616
				0.599
				0.444
				0.461
				0.449
				0.444
				0.326
				0.432
				0.535
				0.603
				0.534
				0.472
				0.521
				0.253
				0.627
				0.711
				0.733
				0.564
				0.52
				0.579
				0.575
				0.66
				0.58
				0.602
				0.537
				0.587
				0.544
				0.68
				0.504
				0.516
				0.569
				0.687
				0.574
				0.461
				0.329
				0.399
				0.617
				0.517
				0.397
				0.49
				0.459
				0.501
				0.322
				0.459
				0.347
				0.527
				0.519
				0.627
				0.31
				0.504
				0.569
				0.566
				0.518
				0.618
				0.606
				0.619
				0.549
				0.602
				0.645
				0.5
				0.604
				0.551
				0.71
				0.515
				0.518
				0.401
				0.702
				0.532
				0.661
				0.741
				0.703
				0.542
				0.44
				0.445
				0.548
				0.488
				0.676
				0.629
				0.615
				0.547
				0.579
				0.311
				0.464
				0.451
				0.534
				0.544
				0.436
				0.417
				0.379
				0.553
				0.428
				0.662
				0.367
				0.538
				0.653
				0.579
				0.568
				0.35
				0.575
				0.463
				0.333
				0.475
				0.425
				0.43
				0.438
				0.474
				0.362
				0.581
				0.429
				0.543
				0.309
				0.579
				0.626
				0.593
				0.513
				0.451
				0.456
				0.388
				0.539
				0.59
				0.497
				0.514
				0.47
				0.437
				0.613
				0.53
				0.549
				0.403
				0.63
				0.613
				0.47
				0.51
				0.622
				0.606
				0.644
				0.426
				0.528
				0.569
				0.632
				0.403
				0.407
				0.445
				0.327
				0.744
				0.645
				0.658
				0.482
				0.536
				0.426
				0.428
				0.571
				0.504
				0.432
				0.305
				0.533
				0.53
				0.523
				0.606
				0.567
				0.561
				0.699
				0.497
				0.632
				0.654
				0.544
				0.556
				0.503
				0.394
				0.435
				0.327
				0.524
				0.384
				0.63
				0.552
				0.596
				0.516
				0.586
				0.551
				0.396
				0.472
				0.553
				0.482
				0.335
				0.375
				0.586
				0.451
				0.408
				0.508
				0.511
				0.607
				0.371
				0.509
				0.458
				0.687
				0.365
				0.448
				0.587
				0.37
				0.572
				0.478
				0.549
				0.516
				0.334
				0.559
				0.361
				0.492
				0.5
				0.602
				0.493
				0.588
				0.455
				0.571
				0.587
				0.623
				0.357
				0.517
				0.344
				0.47
				0.532
				0.488
				0.565
				0.391
				0.433
				0.584
				0.704
				0.442
				0.513
				0.467
				0.557
				0.32
				0.385
				0.431
				0.39
				0.546
				0.387
				0.534
				0.466
				0.401
				0.392
				0.498
				0.518
				0.472
				0.474
				0.389
				0.539
				0.566
				0.43
				0.526
				0.338
				0.569
				0.467
				0.401
				0.506
				0.636
				0.382
				0.527
				0.494
				0.521
				0.583
				0.583
				0.51
				0.495
				0.354
				0.436
				0.603
				0.333
				0.59
				0.554
				0.563
				0.358
				0.488
				0.345
				0.557
				0.415
				0.495
				0.477
				0.263
				0.408
				0.485
				0.398
				0.578
				0.451
				0.424
				0.36
				0.471
				0.524
				0.434
				0.358
				0.542
				0.43
				0.452
				0.276
				0.381
				0.548
				0.402
				0.595
				0.506
				0.458
				0.41
				0.376
				0.532
				0.677
				0.385
				0.751
				0.486
				0.418
				0.597
				0.565
				0.442
				0.473
				0.397
				0.518
				0.488
				0.332
				0.504
				0.432
				0.505
				0.459
				0.631
				0.658
				0.325
				0.535
				0.463
				0.578
				0.598
				0.557
				0.614
				0.576
				0.504
				0.428
				0.547
				0.655
				0.551
				0.572
				0.376
				0.583
				0.425
				0.376
				0.519
				0.371
				0.425
				0.463
				0.497
				0.575
				0.403
				0.601
				0.711
				0.644
				0.488
				0.62
				0.489
				0.621
				0.687
				0.4
				0.55
				0.448
				0.515
				0.577
				0.537
				0.613
				0.493
				0.536
				0.662
				0.38
				0.489
				0.627
				0.547

## Sheet: Fig04
Figure_04
	Ellipsoidal ratio values of all boulders
	Dimorphos	Itokawa	Ryugu	Bennu
	0.666	0.348	0.732	0.879
	0.698	0.623	0.612	0.925
	0.883	0.848	0.631	0.602
	0.521	0.749	0.723	0.594
	0.821	0.813	0.739	0.64
	0.524	0.601	0.902	0.523
	0.667	0.688	0.69	0.839
	0.522	0.802	0.619	0.864
	0.442	0.677	0.898	0.601
	0.899	0.704	0.873	0.491
	0.929	0.59	0.794	0.529
	0.479	0.86	0.449	0.767
	0.813	0.874	0.753	0.862
	0.726	0.666	0.759	0.554
	0.855	0.635	0.699	0.701
	0.377	0.854	0.667	0.833
	0.447	0.725	0.93	0.659
	0.758	0.761	0.747	0.727
	0.84	0.603	0.707	0.979
	0.679	0.664	0.862	0.706
	0.561	0.712	0.779	0.734
	0.848	0.839	0.803	0.827
	0.581	0.657	0.871	0.83
	0.726	0.964	0.71	0.68
	0.614	0.678	0.565	0.775
	0.635	0.835	0.838	0.632
	0.564	0.519	0.796	0.9
	0.788	0.544	0.903	0.837
	0.613	0.53	0.743	0.788
	0.664	0.509	0.818	0.617
	0.6	0.626	0.822	0.757
	0.545	0.544	0.727	0.812
	0.39	0.715	0.752	0.626
	0.652	0.943	0.65	0.658
	0.445	0.76	0.908	0.803
	0.652	0.428	0.818	0.628
	0.345	0.892	0.849	0.744
	0.955	0.647	0.794	0.766
	0.623	0.735	0.839	0.774
	0.558	0.639	0.732	0.771
	0.528	0.769	0.603	0.444
	0.794	0.53	0.822	0.633
	0.695	0.572	0.521	0.707
	0.669	0.795	0.929	0.77
	0.731	0.709	0.948	0.768
	0.663	0.736	0.663	0.868
	0.836	0.77	0.655	0.963
	0.401	0.71	0.899	0.83
	0.668	0.456	0.598	0.702
	0.662	0.824	0.721	0.633
	0.762	0.741	0.649	0.737
	0.721	0.591	0.727	0.625
	0.817	0.884	0.433	0.663
		0.908	0.503	0.84
		0.603	0.783	0.64
		0.484	0.638	0.705
		0.761	0.495	0.686
		0.699	0.563	0.875
		0.877	0.815	0.681
		0.962	0.593	0.445
		0.678	0.813	0.358
		0.896	0.78	0.8
		0.806	0.545	0.761
		0.793	0.795	0.482
		0.938	0.708	0.688
		0.666	0.773	0.759
		0.793	0.827	0.705
		0.767	0.58	0.744
		0.897	0.611	0.772
		0.661	0.816	0.896
		0.715	0.864	0.712
		0.511	0.425	0.876
		0.725	0.524	0.842
		0.683	0.625	0.7
		0.891	0.793	0.782
		0.822	0.705	0.673
		0.293	0.899	0.452
		0.632	0.58	0.758
		0.664	0.601	0.657
		0.592	0.597	0.91
		0.841	0.639	0.622
		0.565	0.671	0.565
		0.868	0.683	0.906
		0.536	0.495	0.505
		0.796	0.54	0.637
		0.531	0.653	0.731
		0.877	0.75	0.639
		0.723	0.733	0.688
		0.757	0.74	0.71
		0.79	0.518	0.474
		0.621	0.676	0.64
		0.642	0.741	0.78
		0.834	0.758	0.55
		0.746	0.719	0.638
		0.564	0.715	0.797
		0.885	0.53	0.797
		0.705	0.719	0.725
		0.723	0.696	0.721
		0.484	0.679	0.424
		0.677	0.757	0.769
		0.865	0.588	0.76
		0.773	0.73	0.622
		0.784	0.464	0.361
		0.871	0.6	0.619
		0.582	0.686	0.613
		0.896	0.641	0.789
		0.737	0.69	0.822
		0.667	0.798	0.669
		0.964	0.656	0.462
		0.558	0.596	0.713
		0.539	0.42	0.614
		0.416	0.664	0.617
		0.507	0.829	0.891
		0.692	0.61	0.757
		0.496	0.856	0.578
		0.966	0.71	0.572
		0.751	0.884	0.859
		0.751	0.938	0.618
		0.773	0.703	0.905
		0.379	0.87	0.748
		0.603	0.836	0.626
		0.542	0.452	0.682
		0.854	0.675	0.761
		0.707	0.993	0.735
		0.879	0.497	0.474
		0.868	0.583	0.558
		0.74	0.505	0.842
		0.798	0.513	0.864
		0.914	0.947	0.764
		0.758	0.908	0.603
		0.957	0.779	0.681
		0.793	0.784	0.658
		0.925	0.658	0.768
		0.589	0.76	0.737
		0.632	0.842	0.679
		0.86	0.704	0.626
		0.976	0.587	0.729
		0.719	0.808	0.714
		0.929	0.527	0.873
		0.751	0.856	0.669
		0.542	0.644	0.632
		0.791	0.657	0.698
		0.772	0.606	0.732
		0.476	0.747	0.609
		0.644	0.793	0.774
		0.78	0.553	0.61
		0.867	0.526	0.898
		0.802	0.707	0.89
		0.304	0.809	0.68
		0.803	0.932	0.492
		0.633	0.714	0.516
		0.582	0.766	0.719
		0.7	0.723	0.878
		0.565	0.661	0.761
		0.722	0.736	0.888
		0.635	0.765	0.593
		0.815	0.758	0.516
		0.6	0.978	0.432
		0.641	0.751	0.748
		0.596	0.744	0.872
		0.816	0.555	0.55
		0.739	0.909	0.742
		0.689	0.909	0.825
		0.813	0.709	0.623
		0.786	0.675	0.878
		0.889	0.947	0.828
		0.949	0.746	0.374
		0.577	0.525	0.729
		0.843	0.472	0.623
		0.618	0.916	0.8
		0.775	0.745	0.7
		0.527	0.705	0.599
		0.508	0.561	0.399
		0.951	0.651	0.58
		0.797	0.847	0.634
		0.881	0.501	0.654
		0.349	0.833	0.695
		0.923	0.833	0.664
		0.584	0.786	0.822
		0.677	0.792	0.373
		0.392	0.471	0.373
		0.607	0.585	0.84
		0.847	0.798	0.7
		0.913	0.522	0.805
		0.811	0.64	0.748
		0.858	0.625	0.647
		0.431	0.856	0.795
		0.8	0.702	0.793
		0.749	0.273	0.579
		0.546	0.924	0.896
		0.695	0.633	0.578
		0.612	0.918	0.808
		0.745	0.667	0.656
		0.673	0.52	0.556
		0.471	0.825	0.55
		0.969	0.804	0.917
		0.651	0.823	0.699
		0.502	0.86	0.791
		0.783	0.558	0.481
		0.903	0.61	0.395
		0.714	0.73	0.384
		0.746	0.934	0.635
		0.705	0.769	0.59
		0.921	0.77	0.678
		0.665	0.557	0.674
		0.572	0.743	0.63
		0.615	0.556	0.618
		0.966	0.945	0.847
		0.5	0.512	0.985
		0.621	0.57	0.723
		0.839	0.542	0.498
		0.769	0.645	0.751
		0.784	0.734	0.526
		0.834	0.525	0.861
		0.685	0.825	0.635
		0.872	0.524	0.685
		0.864	0.687	0.824
		0.942	0.831	0.758
		0.654	0.637	0.51
		0.671	0.736	0.713
		0.528	0.671	0.927
		0.897	0.758	0.755
		0.517	0.554	0.666
		0.866	0.79	0.823
		0.593	0.763	0.768
		0.336	0.88	0.835
		0.857	0.587	0.576
		0.829	0.531	0.729
		0.564	0.546	0.865
		0.864	0.871	0.586
		0.836	0.775	0.617
		0.669	0.774	0.777
		0.497	0.885	0.738
		0.788	0.452	0.613
		0.712	0.756	0.395
		0.903	0.919	0.818
		0.62	0.676	0.722
		0.939	0.667	0.649
		0.755	0.844	0.896
		0.887	0.746	0.536
		0.932	0.029	0.658
		0.748	0.855	0.677
		0.578	0.649	0.775
		0.644	0.735	0.399
		0.631	0.648	0.957
		0.807	0.851	0.646
		0.542	0.771	0.396
		0.856	0.806	0.41
		0.785	0.686	0.668
		0.556	0.849	0.473
		0.847	0.953	0.598
		0.821	0.936	0.591
		0.85	0.548	0.542
		0.745	0.794	0.952
		0.805	0.73	0.525
		0.705	0.945	0.476
		0.501	0.746	0.639
		0.86	0.806	0.502
		0.61	0.524	0.525
		0.862	0.559	0.509
		0.582	0.922	0.695
		0.832	0.489	0.892
		0.466	0.928	0.721
		0.772	0.836	0.98
		0.514	0.668	0.414
		1	0.905	0.827
		0.515	0.688	0.886
		0.811	0.689	0.691
		0.564	0.782	0.683
		0.922	0.615	0.691
		0.667	0.84	0.598
		0.569	0.832	0.788
		0.431	0.776	0.703
		0.342	0.639	0.491
		0.705	0.831	0.704
		0.555	0.867	0.516
		0.622	0.732	0.8
			0.786	0.741
			0.467	0.646
			0.874	0.519
			0.813	0.803
			0.729	0.762
			0.735	0.544
			0.589	0.743
			0.648	0.616
			0.4	0.859
			0.75	0.538
			0.796	0.696
			0.727	0.79
			0.531	0.693
			0.652	0.652
			0.873	0.859
			0.654	0.68
			0.528	0.509
			0.938	0.67
			0.635	0.793
			0.821	0.501
			0.61	0.858
			0.853	0.563
			0.556	0.56
			0.63	0.727
			0.824	0.558
			0.773	0.422
			0.905	0.684
			0.8	0.889
			0.945	0.682
			0.624	0.565
			0.648	0.718
			0.626	0.796
			0.75	0.736
			0.671	0.904
			0.907	0.76
			0.669	0.532
			0.781	0.866
			0.895	0.608
			0.88	0.731
			0.463	0.576
			0.538	0.568
				0.82
				0.896
				0.854
				0.686
				0.681
				0.801
				0.91
				0.829
				0.811
				0.76
				0.526
				0.37
				0.587
				0.871
				0.813
				0.332
				0.517
				0.666
				0.601
				0.776
				0.718
				0.721
				0.577
				0.679
				0.509
				0.503
				0.768
				0.69
				0.664
				0.633
				0.671
				0.861
				0.563
				0.415
				0.355
				0.76
				0.561
				0.532
				0.596
				0.754
				0.862
				0.796
				0.716
				0.584
				0.855
				0.79
				0.853
				0.868
				0.433
				0.546
				0.541
				0.786
				0.454
				0.787
				0.648
				0.777
				0.807
				0.655
				0.79
				0.636
				0.922
				0.547
				0.715
				0.761
				0.455
				0.818
				0.845
				0.733
				0.659
				0.672
				0.61
				0.56
				0.637
				0.81
				0.739
				0.636
				0.328
				0.786
				0.674
				0.707
				0.894
				0.598
				0.739
				0.785
				0.875
				0.602
				0.382
				0.647
				0.707
				0.856
				0.49
				0.847
				0.824
				0.918
				0.69
				0.705
				0.787
				0.673
				0.599
				0.663
				0.614
				0.567
				0.861
				0.554
				0.791
				0.881
				0.525
				0.612
				0.601
				0.581
				0.699
				0.663
				0.486
				0.704
				0.57
				0.677
				0.828
				0.772
				0.704
				0.764
				0.809
				0.61
				0.691
				0.287
				0.547
				0.88
				0.452
				0.825
				0.623
				0.557
				0.525
				0.679
				0.562
				0.648
				0.643
				0.712
				0.411
				0.785
				0.607
				0.79
				0.612
				0.476
				0.53
				0.603
				0.685
				0.384
				0.459
				0.544
				0.917
				0.696
				0.836
				0.317
				0.862
				0.56
				0.694
				0.428
				0.707
				0.692
				0.811
				0.547
				0.792
				0.685
				0.89
				0.91
				0.513
				0.655
				0.387
				0.587
				0.695
				0.702
				0.844
				0.643
				0.66
				0.892
				0.625
				0.702
				0.686
				0.575
				0.623
				0.705
				0.493
				0.741
				0.983
				0.962
				0.652
				0.699
				0.723
				0.833
				0.462
				0.633
				0.713
				0.706
				0.767
				0.816
				0.795
				0.779
				0.759
				0.581
				0.757
				0.555
				0.721
				0.749
				0.606
				0.905
				0.633
				0.415
				0.838
				0.599
				0.319
				0.507
				0.859
				0.684
				0.493
				0.802
				0.651
				0.562
				0.883
				0.938
				0.448
				0.704
				0.862
				0.801
				0.573
				0.606
				0.856
				0.674
				0.681
				0.698
				0.623
				0.735
				0.613
				0.604
				0.41
				0.903
				0.827
				0.63
				0.576
				0.837
				0.816
				0.629
				0.845
				0.707
				0.513
				0.712
				0.523
				0.607
				0.663
				0.787
				0.47
				0.668
				0.92
				0.641
				0.718
				0.855
				0.651
				0.867
				0.626
				0.845
				0.881
				0.688
				0.554
				0.584
				0.868
				0.621
				0.826
				0.53
				0.682
				0.623
				0.544
				0.669
				0.883
				0.75
				0.624
				0.414
				0.743
				0.527
				0.564
				0.584
				0.774
				0.593
				0.543
				0.722
				0.819
				0.941
				0.844
				0.522
				0.665
				0.662
				0.836
				0.807
				0.786
				0.491
				0.763
				0.845
				0.749
				0.899
				0.709
				0.786
				0.642
				0.756
				0.845
				0.688
				0.52
				0.921
				0.717
				0.56
				0.768
				0.846
				0.754
				0.506
				0.566
				0.537
				0.801
				0.882
				0.852
				0.53
				0.885
				0.886
				0.67
				0.918
				0.22
				0.521
				0.811
				0.582
				0.751
				0.76
				0.737
				0.649
				0.601
				0.674
				0.748
				0.607
				0.64
				0.768
				0.78
				0.657
				0.639
				0.623
				0.557
				0.559
				0.671
				0.694
				0.758
				0.359
				0.972
				0.812
				0.65
				0.496
				0.61
				0.661
				0.731
				0.48
				0.437
				0.627
				0.624
				0.502
				0.855
				0.481
				0.637
				0.677
				0.638
				0.442
				0.528
				0.827
				0.668
				0.926
				0.776
				0.886
				0.485
				0.45
				0.885
				0.834
				0.564
				0.693
				0.754
				0.428
				0.861
				0.368
				0.634
				0.595
				0.748
				0.389
				0.675
				0.54
				0.479
				0.781
				0.565
				0.617
				0.539
				0.41
				0.526
				0.616
				0.852
				0.58
				0.699
				0.844
				0.397
				0.848
				0.876
				0.752
				0.649
				0.468
				0.891
				0.458
				0.862
				0.614
				0.732
				0.392
				0.524
				0.767
				0.906
				0.653
				0.855
				0.632
				0.563
				0.748
				0.586
				0.807
				0.657
				0.761
				0.761
				0.905
				0.878
				0.598
				0.662
				0.81
				0.509
				0.62
				0.514
				0.799
				0.808
				0.575
				0.5
				0.788
				0.907
				0.807
				0.361
				0.724
				0.677
				0.715
				0.715
				0.542
				0.579
				0.754
				0.408
				0.626
				0.641
				0.517
				0.663
				0.533
				0.617
				0.548
				0.661
				0.549
				0.678
				0.668
				0.759
				0.679
				0.638
				0.732
				0.771
				0.651
				0.688
				0.731
				0.757
				0.788
				0.583
				0.559
				0.878
				0.712
				0.504
				0.896
				0.717
				0.779
				0.943
				0.878
				0.637
				0.544
				0.635
				0.839
				0.534
				0.724
				0.571
				0.444
				0.696
				0.52
				0.575
				0.923
				0.61
				0.686
				0.618
				0.825
				0.573
				0.793
				0.81
				0.406
				0.645
				0.361
				0.673
				0.656
				0.564
				0.59
				0.621
				0.348
				0.554
				0.485
				0.898
				0.73
				0.539
				0.728
				0.756
				0.52
				0.476
				0.891
				0.724
				0.82
				0.5
				0.628
				0.757
				0.679
				0.741
				0.583
				0.888
				0.648
				0.524
				0.676
				0.945
				0.449
				0.576
				0.485
				0.605
				0.709
				0.729
				0.411
				0.739
				0.596
				0.675
				0.326
				0.46
				0.613
				0.789
				0.627
				0.51
				0.944
				0.58
				0.549
				0.746
				0.499
				0.576
				0.71
				0.911
				0.394
				0.784
				0.481
				0.623
				0.708
				0.553
				0.692
				0.693
				0.612
				0.627
				0.831
				0.685
				0.684
				0.652
				0.776
				0.847
				0.624
				0.894
				0.837
				0.733
				0.911
				0.767
				0.446
				0.618
				0.588
				0.943
				0.952
				0.758
				0.457
				0.79
				0.86
				0.564
				0.693
				0.481
				0.861
				0.758
				0.668
				0.736
				0.702
				0.783
				0.896
				0.558
				0.493
				0.712
				0.501
				0.65
				0.737
				0.63
				0.646
				0.565
				0.5
				0.633
				0.94
				0.412
				0.65
				0.681
				0.68
				0.451
				0.803
				0.718
				0.788
				0.697
				0.551
				0.606
				0.64
				0.826
				0.516
				0.669
				0.555
				0.777
				0.758
				0.573
				0.768
				0.479
				0.676
				0.618
				0.587
				0.5
				0.599
				0.953
				0.745
				0.26
				0.792
				0.757
				0.848
				0.64

## Sheet: Fig05
Figure_05
	Inferred values of the internal friction angle for all individual boulders
	Dimorphos	Itokawa	Ryugu	Bennu
	30.6835	34.2614	28.4818	31.8094
	34.6367	29.7578	30.8337	35.7126
	32.3349	33.0604	29.9329	31.1839
	31.1089	27.0556	29.8579	30.0831
	29.6577	30.5835	32.4349	31.284
	29.7078	31.4341	32.6101	29.4075
	36.8885	29.7578	32.6601	28.3567
	32.0346	36.8635	30.2082	31.259
	34.7118	29.8078	29.6577	28.2066
	31.6593	30.008	30.3833	31.7844
	29.5576	33.736	32.8353	33.0855
	29.2574	30.4333	31.3841	26.3551
	29.7328	27.1307	31.6593	26.23
	32.46	27.8563	32.2098	31.9095
	31.4842	30.9838	31.4592	33.2106
	31.1089	34.1613	28.3567	29.4075
	32.46	33.9111	34.5616	33.8611
	33.3106	29.4576	33.8361	31.0088
	35.3122	31.1839	34.7868	31.1089
	34.6617	33.9111	33.3357	32.6351
	32.1347	30.6835	37.3889	27.556
	34.6617	32.3849	31.309	33.8361
	37.514	30.7086	36.1129	29.3825
	39.8409	30.7836	32.9604	33.9862
	30.3583	27.9564	33.3106	31.6093
	33.0855	38.4397	27.6561	31.3591
	32.2348	30.9337	33.3607	29.4075
	27.6561	33.6359	26.0548	30.058
	33.4357	33.5608	31.8345	36.6133
	33.711	27.9313	30.2582	31.6593
	34.987	33.6109	30.4083	35.2872
	34.5116	30.2332	29.5076	31.259
	32.1097	27.2058	29.5576	29.0072
	32.1097	25.7546	29.6577	31.1089
		31.259	30.3583	33.0604
		26.9556	33.0604	29.0322
		33.2356	31.1589	31.284
		29.4826	28.6069	28.8571
		31.6843	27.531	30.1581
		27.1307	29.8329	35.6375
		29.5326	33.0855	35.037
		30.3333	32.9103	37.8142
		31.1339	35.7126	33.4357
		30.7836	30.4834	31.9345
		30.5084	29.3074	30.8587
		31.8094	34.0612	32.485
		33.8611	32.1847	34.2864
		26.255	36.4632	31.259
		29.3575	27.3309	32.7102
		28.3817	28.1065	27.7812
		33.8861	35.1121	28.757
		33.4357	33.711	34.2364
		30.2332	35.1621	29.4325
		32.6601	35.6875	31.309
		28.2066	25.9297	30.9087
		28.732	29.2824	31.9095
		33.5358	35.9377	29.5827
		34.6117	33.5108	35.1371
		29.4576	30.2332	35.7876
		34.4365	29.3575	35.6125
		34.1613	34.7618	30.008
		30.9337	34.8869	31.234
		32.6601	33.736	25.7046
		29.8329	28.4568	31.9095
		29.0572	31.7094	31.1089
		27.9564	33.4107	34.1613
		35.7376	31.4091	36.5883
		26.3551	32.1097	33.1105
		32.2848	31.4091	28.3567
		29.983	29.0072	32.0847
		29.7328	27.8062	34.0112
		28.707	31.8595	30.9337
		26.9305	28.0314	37.2138
		27.7062	28.0314	32.51
		28.8571	32.0596	31.1839
		30.008	31.5342	32.56
		33.8361	33.2606	33.0354
		31.9345	32.4099	30.4584
		30.3082	33.2606	27.2058
		30.1831	33.3357	34.962
		32.5851	30.033	28.8571
		29.8078	31.5342	32.0596
		29.3575	26.3301	31.1839
		31.9596	29.0322	34.6617
		29.5576	31.4091	34.5366
		33.1355	28.4818	33.9612
		31.8595	27.9063	28.0564
		30.1581	32.8603	31.1089
		32.0596	31.209	32.0596
		31.9846	31.7344	31.7094
		33.786	28.757	35.4373
		31.8094	34.6867	32.7602
		34.0362	30.3583	32.8353
		33.9361	34.7868	27.8563
		28.0815	30.5334	37.4389
		32.6101	31.9846	33.4107
		32.8353	33.8861	35.3623
		33.3357	33.1605	37.7142
		28.3817	33.2856	30.9838
		33.9612	27.3809	35.1121
		29.1823	31.5592	29.8579
		33.0855	31.3841	30.9337
		28.0064	32.4349	31.7344
		32.6351	31.5342	34.8869
		31.8094	27.7062	32.8603
		32.8353	30.8337	31.7344
		33.9111	34.5116	29.7078
		33.0354	30.6585	34.3865
		36.0628	27.9814	32.0096
		34.5616	32.1847	36.9135
		34.6867	28.6069	35.7876
		33.786	33.2106	34.0362
		38.6399	29.0072	29.4075
		29.6577	29.4075	36.7634
		26.5302	28.2066	34.1113
		27.1307	33.5608	31.3591
		30.4083	35.7626	36.9385
		27.6311	26.7804	35.2622
		30.1331	32.56	30.4584
		31.9095	29.7328	34.5616
		29.3074	26.0298	32.7602
		33.6609	26.1799	32.4349
		31.4091	29.3074	34.5366
		29.7078	30.3583	33.0354
		30.2332	34.6867	31.234
		31.0338	33.6109	32.7602
		33.6859	33.1605	29.2574
		32.2098	27.7562	32.1347
		31.9596	30.8837	25.9548
		29.9079	29.0072	33.0855
		32.46	32.4099	31.7344
		30.9588	30.6835	32.3599
		30.058	33.5108	35.1371
		34.6367	31.259	34.0112
		32.485	29.0322	32.0847
		32.8853	31.0839	25.5294
		31.3841	29.3074	29.8329
		32.8603	33.8611	31.5592
		28.1565	30.9087	31.7094
		29.2824	29.3074	29.3074
		28.5318	29.2574	31.5092
		29.9079	29.7328	33.761
		33.4107	34.5616	33.1855
		32.7352	29.2574	29.0572
		33.6109	30.4834	29.3825
		33.811	30.9337	32.8102
		33.6109	30.8337	31.1839
		29.4826	28.4568	35.2372
		30.7336	32.2348	30.7586
		33.761	32.1847	36.0378
		30.9337	29.6077	29.1823
		27.7812	29.0072	34.8369
		29.1823	25.2542	30.6085
		30.6835	29.5576	30.1081
		35.1871	36.3881	37.9393
		32.2848	32.7602	36.1129
		32.8102	36.3881	33.6609
		33.0354	38.0394	35.1621
		34.7618	26.7304	30.7836
		30.9588	27.9063	35.2622
		26.9305	35.3122	29.7578
		32.2848	32.1347	31.209
		34.4365	28.4568	29.7578
		33.2356	32.6351	32.0847
		34.0362	34.4616	34.8369
		32.3599	29.7578	28.9321
		27.9063	35.4373	33.1355
		36.3381	29.4325	30.8086
		29.958	26.9806	28.9321
		27.1807	29.4075	35.2122
		34.6867	34.0362	33.1105
		33.9862	29.1323	31.8094
		30.4584	31.9095	32.9854
		33.4107	32.4349	30.2332
		34.7368	30.6585	31.4341
		33.2606	30.3583	33.8861
		31.9596	29.4576	31.1839
		30.9087	25.7546	31.3591
		35.2872	29.6827	33.5608
		36.3631	29.6077	28.6069
		36.1129	34.4365	32.7352
		33.761	32.0847	30.8086
		35.1621	30.8837	32.2098
		33.4357	31.3841	29.983
		31.4842	33.4608	30.5835
		34.2114	30.3833	30.3333
		35.6375	32.2348	32.9854
		37.1137	30.5835	33.1105
		33.711	33.3857	30.7336
		34.6117	32.1347	28.2566
		29.4075	32.2098	32.3098
		29.5827	34.5116	28.757
		33.711	29.4576	31.284
		33.6359	27.0056	37.1887
		32.485	31.1589	32.0596
		27.3559	37.1637	28.3066
		28.9071	32.1847	32.3849
		33.3607	26.6303	31.309
		33.1605	28.8821	31.7844
		33.0604	26.0048	33.0855
		30.7836	32.5851	31.7594
		33.8861	28.9822	33.4107
		31.309	35.1871	30.8337
		34.4866	28.6069	29.0072
		33.9612	32.6101	33.2106
		26.5052	30.3583	28.4568
		32.6101	40.066	36.5883
		31.4091	32.6601	29.3325
		34.5366	35.5624	31.209
		31.8345	31.1089	30.2582
		28.6819	28.807	33.1605
		29.6827	33.1855	33.9612
		30.8337	33.736	30.9838
		34.962	35.5624	26.4051
		32.3849	34.7618	26.6553
		31.5092	32.1347	36.288
		34.8619	33.4357	32.3349
		29.8329	31.9596	29.6077
		32.2098	30.4333	32.7852
		28.8821	27.1057	30.3833
		33.4107	30.4584	33.6859
		33.6859	31.4842	30.8337
		32.8102	24.9289	28.2316
		28.6069	32.485	29.983
		32.2098	30.4333	32.5851
		33.6359	29.5076	35.1621
		30.9838	27.6561	32.9604
		28.8821	31.1339	30.8337
		30.9838	28.4568	30.1331
		26.8305	31.309	34.8118
			30.8837	32.3098
			31.3341	28.9321
			25.8297	32.56
			28.9071	35.2372
			30.4584	33.0354
			32.1347	29.8829
			34.1613	32.0096
			33.1355	33.4107
			31.209	28.2816
			34.0612	29.0823
			27.8813	33.9862
			30.5084	30.2332
			27.8062	35.2622
			33.5859	28.2316
			33.761	34.5867
			27.1557	31.6843
			36.1129	28.5819
			32.3349	27.531
			29.9329	36.9135
			32.0847	31.1589
			32.485	33.5358
			28.6069	30.4584
			28.3317	37.0136
			31.309	28.3066
			30.5835	34.0112
			27.3809	30.6085
			33.3357	30.9337
			27.1057	31.7344
			28.6069	32.3349
			28.3567	34.6367
			29.6077	31.1839
			28.1065	32.56
			28.707	35.3373
			30.8837	34.1363
			25.8046	27.3809
			35.8126	27.8313
			27.1807	34.4866
				34.4115
				33.9612
				35.2622
				36.6383
				35.9377
				28.6319
				34.4115
				34.987
				28.0815
				30.9838
				27.6811
				33.9862
				34.6117
				31.4341
				34.6617
				31.5092
				30.8587
				33.5358
				29.8329
				30.2832
				28.2066
				32.2848
				32.6101
				28.6569
				30.5084
				30.2332
				30.9838
				31.6843
				31.8345
				37.2638
				27.6811
				30.3333
				31.5342
				34.9369
				30.3833
				30.6835
				32.1097
				30.3333
				28.9822
				28.5568
				32.9353
				34.4616
				33.4107
				35.0871
				33.5108
				32.2098
				29.5827
				29.5576
				28.9321
				35.8877
				31.9095
				33.5608
				33.9361
				34.4616
				31.7344
				31.3591
				33.9361
				30.2332
				30.6585
				31.0338
				33.1105
				31.6593
				30.9087
				31.6843
				29.5576
				31.3591
				33.1355
				34.6117
				32.51
				29.6077
				30.033
				33.9111
				33.4858
				33.786
				33.9111
				36.8635
				34.2114
				31.6343
				29.9329
				31.6593
				33.2106
				31.9846
				38.6899
				29.3325
				27.2308
				26.6803
				30.9087
				32.0096
				30.5334
				30.6335
				28.5068
				30.5084
				29.958
				31.5843
				30.3333
				31.4091
				28.0064
				32.4099
				32.1097
				30.7836
				27.8313
				30.6585
				33.4858
				36.7884
				35.037
				29.5827
				32.0847
				35.0871
				32.7602
				33.5358
				32.485
				36.9636
				33.5358
				36.3381
				31.8345
				32.0346
				29.3325
				37.2638
				32.4099
				30.7836
				30.8587
				32.0596
				29.5576
				29.8579
				29.5326
				31.284
				29.958
				28.8821
				32.51
				29.9079
				31.234
				27.2558
				32.1347
				32.0596
				34.987
				27.456
				31.7094
				28.4818
				26.4802
				27.4309
				31.4592
				34.0112
				33.8861
				31.309
				32.8102
				28.1065
				29.2824
				29.6327
				31.3341
				30.5334
				37.2388
				33.4107
				33.736
				31.6593
				31.4091
				34.1113
				34.5867
				35.5374
				31.1839
				34.3114
				28.4568
				35.8377
				31.5592
				28.6819
				30.5334
				30.8086
				36.263
				30.6335
				33.4357
				36.6883
				33.1355
				34.3865
				34.2614
				34.0612
				33.1605
				35.9628
				30.4834
				34.2864
				31.4341
				37.2888
				30.5334
				29.3575
				30.1831
				32.1847
				33.736
				33.6109
				35.3122
				31.5342
				30.2582
				32.5851
				32.1597
				33.2606
				34.0863
				29.6827
				31.7594
				31.284
				34.9369
				29.2574
				29.6827
				33.2606
				32.2598
				29.4576
				29.8579
				28.9071
				34.3615
				31.8094
				30.7836
				29.2074
				34.9369
				34.8369
				33.8861
				36.8385
				26.4051
				28.8821
				28.5568
				32.9604
				31.6093
				34.3615
				34.3114
				30.7336
				32.4099
				34.2114
				37.3889
				31.6843
				31.7594
				31.9345
				29.8579
				30.8337
				30.9838
				27.531
				32.5851
				29.2074
				28.6569
				31.4091
				31.1089
				32.4349
				35.1621
				34.1363
				36.8385
				31.9095
				35.4123
				29.2574
				31.209
				30.1081
				32.1097
				30.3583
				31.234
				35.1121
				33.2106
				31.1839
				32.9604
				36.6383
				35.6375
				30.3583
				33.736
				34.8118
				32.3098
				32.2348
				29.8329
				35.7376
				32.2848
				33.5608
				27.8313
				35.8877
				33.811
				30.3333
				35.7626
				30.7086
				33.0604
				31.284
				32.1097
				36.6633
				31.0338
				35.9878
				32.7102
				32.51
				29.958
				32.6851
				30.3082
				33.6359
				30.7336
				30.3333
				29.4325
				36.0879
				32.0847
				36.4131
				33.2606
				31.7094
				32.8102
				30.8837
				35.2372
				34.1863
				30.4083
				27.4059
				33.9612
				32.1847
				33.3357
				31.0839
				37.0136
				35.3873
				34.2364
				35.2622
				31.3591
				35.3373
				31.6593
				33.3607
				34.987
				35.2122
				32.56
				32.0596
				33.2106
				33.1605
				35.2872
				31.5342
				30.8587
				34.2614
				31.8595
				36.5632
				30.7836
				33.3357
				34.987
				32.3599
				29.1073
				35.4624
				31.8345
				32.6601
				31.9846
				30.4333
				30.4333
				32.2598
				32.6351
				36.1629
				34.1113
				29.9329
				36.6883
				30.2582
				31.1589
				30.9337
				36.0628
				32.8102
				36.3881
				31.0839
				34.6367
				32.6351
				33.0855
				38.4397
				34.8118
				32.8853
				35.062
				30.5584
				33.736
				34.4115
				36.0128
				33.2356
				31.9095
				34.1613
				36.0628
				31.4592
				34.2614
				33.711
				38.1145
				35.4874
				31.309
				34.962
				30.1331
				32.3599
				33.5608
				34.7618
				35.6125
				31.7094
				28.0815
				35.3873
				26.23
				32.8603
				34.5616
				30.0831
				30.8837
				33.9612
				33.1855
				35.0871
				32.0596
				32.8102
				36.7134
				32.4099
				34.2114
				32.3849
				33.5358
				29.2324
				28.5568
				36.8885
				31.6343
				33.4357
				30.5584
				30.058
				31.0839
				29.6577
				30.6085
				32.4099
				34.3114
				31.3341
				28.6319
				31.234
				30.7086
				35.6125
				30.4333
				34.3865
				35.6125
				32.0346
				35.7376
				34.3865
				33.4357
				32.5851
				30.6335
				34.9369
				29.983
				27.2308
				28.9071
				32.8102
				29.5076
				32.7852
				29.4826
				27.8313
				35.012
				31.259
				33.811
				32.1347
				30.5835
				31.5843
				29.6827
				32.6851
				31.6093
				28.4568
				35.5124
				32.7852
				29.3325
				31.3341

## Sheet: Fig06
Figure_06
	No graphical data, images only

## Sheet: Fig07
Figure_07
	No graphical data, images only

## Sheet: Fig08
Figure_08
	No graphical data, images only

## Sheet: Fig09
Figure_09
	No graphical data, images only

## Sheet: Fig10
Figure_10
	No graphical data, images only

[truncated: 31 more sheets: Fig11, Fig12, Fig13, Fig14, Fig15, Fig16, Fig17, Supp.Fig01, Supp.Fig02, Supp.Fig03, Supp.Fig04, Supp.Fig05, Supp.Fig06, Supp.Fig07, Supp.Fig08, Supp.Fig09, Supp.Fig10, Supp.Fig11, Supp.Fig12, Supp.Fig13 …]
